# Supplementary material for: Bioactives from Crude Rice Bran Oils Extracted Using Green Technology
Source: Molecules. 2023 Mar 7;28(6):2457. doi: 10.3390/molecules28062457 (PMC10057060; doi:10.3390/molecules28062457)
Supplement: Supplementary file 1 [file molecules-28-02457-s001.zip]

Archive with 1 entries (1 files):
- molecules-2211454-supplementary.pdf
